# Supplementary material for: Knowledge of the risks, hygiene habits and perceived health issues associated with pesticide mixing and application among smallholder farmers
Source: PLoS One. 2026 Apr 30;21(4):e0347531. doi: 10.1371/journal.pone.0347531 (PMC13132177; doi:10.1371/journal.pone.0347531)
Supplement: S2 File — (XLSX) [file pone.0347531.s002.xlsx]

## Sheet: Data View
SNo	q1	q2	q3	q4	q5	q6	House_size	q7	q8	Monthly_earning	q9	q10	q11	q12	Acres_land	Acres_range	q13	q14	q15	q16	q17	q18	q19	q20	q21	q22	q23	q24	q25	q26	q27	q28	q29	q30	q31	q32	q33	q34	q35	q36	q37	q38	q39	q40	q41	q42	q43	q44	q45
1	53	1	2	1	2	8	2	2	30000	2	1	1	3	2acres	2	2	3		4	1	2	1	3	1	#NULL!	1	2	1	1	4		1	1	1	1	2	2	2	4	5	2	4	2	2	2	2	2	2	2
2	50	1	2	1	2	9	2	2	20000	1	1	1	3	2Y2ACRES	2	2	4		3	1	2	2	3	2	#NULL!	1	2	1	1	4		1	1	1	2	2	2	2	4	5	4	4	1	2	2	2	2	2	2
3	45	1	2	1	2	8	2	1	20000	1	1	1	3	2ACRES	2	2	5	TUBERS	1	1	2	2	3	2	#NULL!	1	2	1	1	4		1	1	1	2	2	2	2	4	1	1	4	1	2	2	2	2	2	2
4	35	1	2	1	2	4	1	4	40000	3	1	2	3	60ACRES	60	6	4		1	1	2	2	2	2	#NULL!	1	2	1	1	4		1	1	1	2	2	2	2	4	1	4	4	1	2	2	2	2	2	2
5	42	1	2	1	2	8	2	3	20000	1	1	1	3	8ACRES	8	3	4		1	1	2	2	2	2	#NULL!	1	2	1	1	3		1	1	1	2	2	2	2	4	5	4	4	1	2	2	2	2	2	2
6	20	1	2	1	1	8	2	3	30000	2	1	1	1	8ACRES	8	3	3		1	1	2	1	1	2	#NULL!	1	2	1	2	4		1	1	1	2	2	2	2	4	5	4	4	1	2	2	2	2	2	2
7	40	1	2	1	2	6	2	2	20000	1	1	1	2	6ACRES	6	3	4		1	1	2	2	2	2	#NULL!	1	2	1	1	4		1	1	1	2	2	2	2	4	1	4	4	1	2	2	2	2	2	2
8	35	1	2	2	2	11	3	2	80000	7	1	1	3	50ACRES	50	6	4		1	1	2	2	2	2	#NULL!	1	2	1	1	3		1	1	1	2	2	2	2	4	5	4	4	1	2	2	2	2	2	2
9	22	1	2	1	1	8	2	4	20000	1	1	1	2	10ACRES	10	3	4		1	1	2	2	1	2	#NULL!	1	2	1	1	3		1	1	1	2	2	2	2	4	5	4	4	1	2	2	2	2	2	2
10	43	2	2	1	2	6	2	2	40000	3	1	1	2	5 acres	5	2	3		1	1	2	2	2	2	#NULL!	1	2	1	1	1		1	1	1	2	2	2	2	4	5	4	4	1	2	2	2	2	2	2
11	45	1	2	1	2	8	2	2	20000	1	1	1	2	4 acres	4	2	5		1	1	2	2	2	2	#NULL!	1	2	1	1	4		1	1	1	2	2	2	2	4	1	4	4	1	2	2	2	2	2	2
12	35	2	2	1	1	6	2	3	20000	1	1	1	1	5 acres	5	2	4		1	1	2	2	1	2	#NULL!	1	2	1	2	1		1	1	1	2	2	2	2	4	1	4	4	1	2	2	2	2	2	2
13	30	2	2	1	2	6	2	2	15000	1	1	1	1	3 acres	3	2	3		1	1	2	2	1	2	#NULL!	1	2	1	1	3		1	1	1	2	2	2	2	4	1	4	4	1	2	2	2	2	2	2
14	35	1	2	1	2	3	1	4	20000	1	1	2	1	4 acres	4	2	3		1	1	1	3	1	2	#NULL!	1	2	1	1	4		1	1	1	2	2	2	2	4	1	4	4	1	2	2	2	2	2	2
15	25	1	2	1	1	12	3	3	20000	1	1	1	1		4	2	3		1	1	2	2	1	2	#NULL!	1	2	1	1	4		1	1	1	2	2	2	2	4	1	4	4	1	2	2	2	2	2	2
16	30	2	2	1	2	6	2	3	20000	1	1	1	1	3 acres	3	2	3		1	1	2	3	1	2	#NULL!	1	2	1	1	4		1	1	1	2	2	2	2	4	1	4	4	3	2	2	2	2	2	2
17	35	1	2	1	2	15	3	3	40000	3	1	2	3	15 acres	15	4	3		1	1	2	2	2	2	#NULL!	1	2	1	1	4		1	1	1	2	2	2	2	4	5	4	4	1	2	2	2	2	2	2
18	35	2	2	1	2	5	1	2	20000	1	1	1	1	3	3	2	1		1	1	2	2	1	2	#NULL!	1	2	1	1	4		1	1	1	2	2	2	2	4	5	4	4	1	2	2	2	2	2	2
19	40	1	2	1	2	7	2	3	30000	2	1	1	3	40 acres	40	6	4		1	1	2	2	3	2	#NULL!	1	2	1	1	#NULL!		1	1	1	2	2	2	2	4	1	4	4	1	2	2	2	2	2	2
20	55	1	2	1	2	8	2	4	30000	2	1	1	3	15 acres	15	4	5		1	1	2	2	3	2	#NULL!	1	2	1	1	3		1	1	1	2	2	2	2	4	5	4	4	5	2	2	2	2	2	2
21	40	1	2	1	2	8	2	3	150000	8	1	2	1	30acres	30	6	4		1	1	2	2	1	2	#NULL!	1	2	1	1	4		1	1	1	2	2	2	2	4	5	4	4	1	2	2	2	2	2	2
22	35	1	1	1	2	5	1	3	30000	2	1	1	2	10acres	10	3	4		1	1	2	2	2	2	#NULL!	1	2	1	1	4		1	1	1	2	2	2	2	4	1	4	4	1	2	2	2	2	2	2
23	40	1	1	1	2	6	2	2	30000	2	1	1	2	30 acres	30	6	3		1	1	2	2	2	2	#NULL!	1	2	1	1	4		1	1	1	2	2	2	2	4	1	4	4	1	2	2	2	2	2	2
24	35	1	2	1	2	3	1	4	45000	4	1	1	1	10acres	10	3	6		3	1	2	3	1	2	#NULL!	2	2	1	2	1		1	1	1	1	2	1	2	1	3	2	1	1	1	1	1	1	1	2
25	50	1	2	1	2	4	1	4	50000	4	1	1	2		10	3	4		1	1	2	3	2	2	#NULL!	2	2	1	1	3		1	1	1	2	2	2	2	4	5	4	4	1	2	2	2	2	2	2
26	75	1	2	1	2	4	1	2	30000	2	2	1	3	2 acres	2	2	2		2	1	1	2	3	2	#NULL!	2	1	1	1	1		2	2	1	1	1	2	2	4	3	1	4	1	2	2	2	2	2	2
27	45	1	2	1	2	5	1	4	30000	2	1	2	2	4	4	2	2		3	1	1	2	1	1	#NULL!	1	1	1	1	5		1	2	1	1	2	1	2	4	1	4	4	1	2	1	2	2	2	2
28	60	1	1	1	2	4	1	4	50000	4	1	1	2	10 acres	10	3	3		3	1	2	2	1	2	#NULL!	1	2	1	2	4		1	1	1	1	1	2	2	4	1	3	4	1	2	1	1	1	1	2
29	35	2	1	1	2	4	1	4	10000	1	2	1	1	3 acres	3	2	3		1	1	2	3	1	2	#NULL!	2	2	1	1	4		2	2	1	1	2	1	2	1	4	1	1	3	1	1	1	1	1	1
30	59	1	1	1	2	5	1	4	20000	1	2	1	2	4hectares	4	2	3		3	1	1	3	1	1	#NULL!	2	#NULL!	1	1	4		1	1	1	1	1	2	2	4	4	2	4	1	1	1	2	1	1	2
31	36	1	1	1	2	3	1	4	30000	2	1	1	2	5 acres	5	2	6		6	1	1	3	1	1	#NULL!	2	1	1	2	#NULL!		1	1	1	1	2	2	2	1	1	1	5	2	2	2	2	2	2	2
32	35	1	2	1	2	3	1	4	80000	7	2	1	1	4 hectares	4	2	4		3	1	1	1	3	2	#NULL!	1	1	1	1	1		1	2	2	1	5	2	2	4	1	2	1	5	1	1	1	1	1	1
33	19	1	2	1	1	1	1	3	10000	1	2	1	1	4 acre	4	2	3		3	1	1	3	2	1	#NULL!	2	1	1	2	#NULL!		1	2	2	1	2	1	2	1	4	1	3	6	2	2	2	2	2	2
34	50	1	2	1	2	3	1	3	20000	1	2	2	2	2 acres	2	2	3		1	1	2	3	1	2	#NULL!	2	1	1	1	5	weeding	1	1	2	1	2	2	2	4	3	2	4	2	2	2	2	2	2	2
35	33	1	1	1	3	4	1	3	50000	4	1	1	1	2 acres	2	2	3		3	1	1	3	1	1	#NULL!	1	1	1	1	#NULL!		1	2	1	2	1	2	2	4	4	3	4	1	1	1	2	1	2	2
36	47	1	1	1	2	6	2	4	30000	2	1	2	1	10 acres	10	3	2		3	1	2	2	1	1	#NULL!	1	1	1	1	2		1	1	2	1	2	2	2	4	5	1	3	1	2	2	2	2	1	2
37	36	1	2	1	2	4	1	4	42000	4	1	1	3	6 acres	6	3	6		6	1	1	3	1	1	#NULL!	2	1	1	1	3		1	1	1	1	5	2	2	1	1	3	1	2	2	1	2	2	2	2
38	75	1	1	1	2	12	3	1	80000	7	1	1	3	10 ACRES	10	3	6		1	1	1	3	3	2	#NULL!	#NULL!	2	1	1	4		1	1	1	1	1	2	2	4	4	3	4	5	1	1	1	1	1	2
39	70	1	2	1	2	4	1	1	17000	1	2	1	3	5 ACRES	5	2	6		1	1	2	3	2	1	#NULL!	2	1	1	1	5	FETCHNG OF ATER	1	1	2	1	1	2	2	1	4	1	5	2	1	1	1	1	1	1
40	62	1	1	1	2	3	1	2	70000	6	1	1	3	26 ACRES	26	6	6		1	1	1	3	2	1	#NULL!	2	1	1	2	#NULL!		1	1	2	1	2	2	2	4	3	2	5	2	2	2	2	2	2	2
41	34	1	1	1	2	3	1	4	28000	2	2	1	1	4 acres	4	2	1		6	1	1	3	1	2	#NULL!	1	1	1	1	#NULL!		1	1	1	1	1	1	2	1	4	3	4	3	2	1	2	1	1	2
42	48	1	1	1	2	5	1	4	30000	2	1	1	2	5 acres	5	2	2		6	1	1	3	1	2	#NULL!	2	1	1	1	#NULL!		1	1	2	1	1	1	2	1	1	1	1	3	2	1	2	1	1	2
43	53	1	1	4	2	6	2	1	28000	2	2	1	2	8 acres	8	3	2		1	1	2	3	2	2	#NULL!	2	1	1	1	5	mixing of pesticides and fecthingof water	1	2	1	2	5	2	2	4	4	2	4	2	2	2	2	2	2	2
44	42	2	2	1	2	6	2	3	18000	1	1	1	1	1 and half acres	1.5	2	2		6	1	1	3	1	1	#NULL!	2	1	1	2	#NULL!		1	1	1	1	2	1	2	1	4	2	4	1	2	2	2	2	2	2
45	26	1	2	4	2	4	1	1	10000	1	2	1	1	half acre	0.5	1	2		6	1	2	2	1	1	#NULL!	2	1	1	1	5	fecthing of water, washing the sprayer	1	2	2	2	2	2	2	4	3	3	4	6	2	1	2	2	1	1
46	39	1	1	1	4	2	1	3	40000	3	1	1	1	3 and half acres	3	2	6		6	1	1	2	2	2	#NULL!	1	1	1	2	#NULL!		1	1	1	1	2	1	2	4	4	1	5	3	1	1	2	1	1	2
47	29	2	2	1	2	10	2	3	20000	1	1	1	1	4 acres	4	2	4		6	1	2	3	1	1	#NULL!	2	1	1	1	1	fetching water	1	1	2	1	2	1	1	4	1	4	4	2	2	2	2	1	2	2
48	40	1	1	1	2	6	2	4	60000	5	1	1	2	8 acres	8	3	6		6	1	2	2	1	2	#NULL!	1	2	1	1	1		1	1	1	1	1	1	2	4	4	1	5	2	1	1	2	1	2	2
49	51	2	2	1	2	9	2	3	42000	4	2	1	2	10 acres	10	3	6		6	1	2	3	1	1	#NULL!	2	1	1	1	3		1	2	1	1	2	2	2	4	4	2	1	3	1	1	1	1	1	2
50	37	1	2	1	2	4	1	3	31500	3	2	1	1	3 acres	3	2	6		6	1	1	3	1	1	#NULL!	2	1	1	2	#NULL!		1	1	1	2	2	1	1	1	4	3	4	3	2	1	2	1	2	2
51	56	1	2	1	2	12	3	3	55000	5	1	1	2	12 acres	12	4	6		6	1	2	3	2	2	#NULL!	1	1	1	1	4		1	1	1	1	2	2	2	4	4	3	4	4	2	2	2	2	1	2
52	50	1	1	1	2	6	2	4	20000	1	1	1	1	3 acres	3	2	6		6	1	1	3	1	1	#NULL!	2	1	1	2	#NULL!		1	1	2	1	5	2	2	4	1	3	3	1	2	2	2	2	2	2
53	57	1	2	1	2	8	2	4	80000	7	1	1	2	15 acres	15	4	6		6	1	1	3	2	2	#NULL!	1	1	1	2	#NULL!		1	1	1	1	2	1	1	1	4	1	1	3	1	1	2	1	1	2
54	71	1	1	1	5	3	1	2	15000	1	1	1	3	2 acres	2	2	6		6	1	1	3	3	1	#NULL!	2	1	1	1	4		1	1	1	1	2	2	2	4	4	2	4	3	2	2	2	2	2	2
55	21	1	2	1	1	4	1	4	25000	2	2	1	1	2 acres	2	2	6		6	1	2	1	1	1	#NULL!	2	1	1	2	#NULL!		1	1	1	1	2	1	1	1	4	1	4	3	1	1	2	1	1	1
56	45	1	2	1	2	5	1	1	50000	4	1	1	1	20 acres	20	5	6		1	1	2	1	1	2	#NULL!	1	2	1	2	#NULL!		1	1	2	1	1	2	2	4	4	2	4	1	1	1	1	1	1	2
57	55	1	2	1	2	8	2	2	20000	1	1	1	3	10 acres	10	3	6		3	1	2	2	1	2	#NULL!	2	2	1	1	2		1	1	1	1	2	2	2	4	4	3	4	3	1	1	2	1	1	1
58	60	2	1	1	2	9	2	1	40000	3	1	1	3	8 acres	8	3	6		1	1	2	3	1	2	#NULL!	2	2	1	1	3		1	1	1	2	1	2	2	4	4	3	4	1	2	2	2	2	2	1
59	30	1	1	1	2	4	1	3	20000	1	1	1	1	5 acres	5	2	6		1	1	2	1	1	1	#NULL!	2	2	1	2	#NULL!		1	1	1	1	1	2	2	4	4	3	4	1	1	1	1	1	2	1
60	25	1	1	1	1	5	1	3	10000	1	1	1	1	3 acres	3	2	6		1	1	2	2	1	1	#NULL!	1	1	1	2	#NULL!		1	1	2	2	1	2	2	4	4	3	4	1	2	2	2	2	2	1
61	35	1	2	1	2	4	1	3	20000	1	1	1	2	20 acres	20	5	6		1	1	2	2	1	2	#NULL!	2	1	1	1	2		1	1	1	1	4	2	2	4	4	3	4	1	1	1	1	1	1	1
62	34	1	2	1	2	4	1	4	40000	3	1	1	1	5 acres	5	2	6		6	1	1	3	1	2	#NULL!	1	1	1	2	#NULL!		1	1	1	1	1	2	2	4	4	3	4	1	1	1	1	1	2	1
63	70	1	2	1	2	8	2	1	100000	8	1	1	3	20 acres	20	5	6		6	1	2	1	2	2	#NULL!	2	2	1	1	1		1	1	1	2	1	2	2	4	4	1	3	1	2	1	1	1	1	1
64	32	1	2	1	2	5	1	4	50000	4	1	1	2	10 acres	10	3	6		6	1	2	1	1	2	#NULL!	2	2	1	2	#NULL!		1	1	1	2	2	2	2	1	4	3	3	1	1	2	2	2	2	1
65	24	1	1	1	1	3	1	3	12000	1	1	1	1	less than1 acre	0.5	1	4		6	1	1	3	1	1	#NULL!	2	1	1	2	#NULL!		1	1	2	2	2	2	2	4	4	2	4	1	2	2	2	2	2	2
66	34	1	2	1	2	5	1	3	20000	1	2	1	1	4 acres	4	2	5		6	1	1	3	1	2	#NULL!	2	1	1	2	#NULL!		1	1	1	1	2	1	2	4	4	3	3	3	1	1	2	2	2	1
67	56	1	2	1	2	6	2	3	24000	2	2	1	3	10 acres	10	3	6		6	1	2	3	3	2	#NULL!	1	2	1	1	5	washing and cleaning	1	1	2	1	2	1	2	1	4	2	4	4	2	2	2	2	1	2
68	40	1	1	1	2	7	2	3	16500	1	1	1	1	2 acres	2	2	3		6	1	2	2	1	1	#NULL!	1	1	1	1	2		2	2	2	2	2	2	2	4	4	3	5	1	2	2	2	2	2	2
69	49	2	1	1	4	4	1	4	15000	1	2	1	1	2 acres	2	2	6		6	1	2	3	1	1	#NULL!	1	1	1	1	4		1	2	1	2	2	2	2	4	4	2	1	6	2	1	2	1	1	2
70	56	1	2	1	2	10	2	2	40000	3	2	1	3	20 acres	20	5	6		6	1	2	2	2	2	#NULL!	1	2	1	1	5		2	2	2	1	2	2	2	4	4	2	4	2	1	1	2	2	2	2
71	51	2	2	1	5	3	1	1	10000	1	2	1	3	not specifc	3	2	6		6	1	1	3	2	1	#NULL!	2	1	1	1	1		2	2	2	2	5	2	2	4	4	3	4	6	2	2	2	2	2	2
72	38	1	1	1	2	6	2	3	30000	2	1	1	1	3 nd half acres	3.5	2	6		6	1	1	2	1	1	#NULL!	2	1	1	2	#NULL!		2	2	2	2	5	2	2	4	1	3	4	6	2	2	2	2	2	2
73	40	2	1	1	2	6	2	4	40000	3	1	1	1	5	5	2	6		6	1	2	2	1	1	#NULL!	2	1	1	2	#NULL!		1	1	1	1	2	2	2	4	4	1	3	1	1	1	1	1	1	1
74	50	2	1	1	2	5	1	3	20000	1	1	1	1	2 ACRES	2	2	3		1	1	2	3	1	1	#NULL!	2	1	1	2	#NULL!		1	1	1	1	2	2	2	4	4	3	3	3	2	2	2	2	2	2
75	33	1	2	1	1	1	1	3	20000	1	1	1	1	2 ACRES	2	2	3		1	1	2	3	1	1	#NULL!	2	1	1	2	#NULL!		1	1	1	1	2	2	2	4	4	3	3	1	2	2	2	2	2	1
76	60	1	1	1	2	9	2	4	100000	8	1	1	2	10 ACRES	10	3	1		1	1	1	1	2	2	#NULL!	1	2	1	1	3		1	1	1	1	2	2	2	4	4	1	4	1	1	1	1	1	1	1
77	52	1	1	1	2	8	2	3	400000	8	1	1	2	40 ACRES	40	6	6		6	1	2	1	1	2	#NULL!	1	2	1	1	3		1	1	1	2	2	2	2	4	5	3	4	1	2	2	2	2	1	1
78	39	1	2	1	2	7	2	3	36000	3	1	2	2	7 ACRES	7	3	6		6	1	1	3	1	1	#NULL!	2	1	1	2	#NULL!		1	1	1	2	2	2	2	4	4	1	4	3	2	2	2	1	2	2
79	43	1	1	1	2	4	1	4	55000	5	1	1	2	OVER 6 ACRES	6	3	6		6	1	1	3	2	2	#NULL!	1	2	1	2	#NULL!		1	1	2	1	2	1	1	1	4	3	1	3	2	1	2	1	1	1
80	42	2	2	1	5	6	2	4	20000	1	1	1	1	3 ACRES	3	2	6		4	1	1	3	1	1	#NULL!	2	1	1	1	3		1	1	1	1	2	1	2	1	1	2	4	2	#NULL!	#NULL!	#NULL!	#NULL!	#NULL!	#NULL!
81	61	1	1	1	2	8	2	4	46000	4	1	1	3	12 acres	12	4	6		6	1	1	2	2	2	#NULL!	1	2	1	1	3		1	1	1	2	2	1	2	4	4	2	1	6	1	1	2	1	2	2
82	57	1	2	1	2	10	2	3	33000	3	1	1	2	9 acres	9	3	6		1	1	2	2	2	1	#NULL!	1	2	1	1	1		1	1	1	1	2	2	2	4	4	3	4	3	1	1	2	2	1	#NULL!
83	33	1	2	1	2	3	1	4	20500	2	1	1	1	4 acres	4	2	6		6	1	1	2	1	2	#NULL!	2	1	2	2	#NULL!		1	1	1	1	2	1	1	1	4	1	1	2	2	2	2	1	1	2
84	51	1	1	2	2	1	1	2	35000	3	1	1	1	1 ACRE	1	2	6		6	1	2	3	1	1	#NULL!	2	1	1	2	#NULL!		1	1	2	2	2	2	2	4	1	3	4	3	1	1	2	1	1	2
85	50	1	2	1	2	8	2	2	50000	4	2	1	2	MANY ACRES	10	3	6		6	1	1	2	2	2	#NULL!	1	2	1	1	2		2	2	2	2	5	2	2	4	4	4	4	1	2	2	2	2	2	2
86	29	1	1	1	1	5	1	3	32000	3	1	1	1	6 ACES	6	3	6		6	1	1	3	1	2	#NULL!	1	2	1	1	1		2	2	1	1	2	2	2	4	2	4	2	2	1	2	1	2	1	2
87	46	1	2	1	2	10	2	4	30000	2	2	1	3	12ACRES	12	4	6		6	1	2	2	2	2	#NULL!	1	2	1	1	4	3	2	2	2	2	5	2	1	4	4	3	5	2	2	2	2	2	2	2
88	39	1	1	1	2	5	1	4	15000	1	2	1	1	3 acres	3	2	2		6	1	2	3	1	1	#NULL!	2	1	1	2	#NULL!		1	1	1	1	2	1	2	1	4	2	4	1	1	1	2	1	1	2
89	50	2	1	1	2	15	3	2	15000	1	2	1	3	10 acres	10	3	6		6	1	1	3	1	1	#NULL!	2	1	1	2	#NULL!		1	1	1	1	2	2	2	1	4	3	2	3	2	1	2	2	1	1
90	37	2	1	1	2	6	2	4	10000	1	2	2	2	7 ACRES	7	3	6		6	1	1	3	1	1	#NULL!	2	1	1	1	4		1	1	1	1	2	2	2	4	3	3	5	2	2	2	2	2	2	1
91	40	1	2	1	2	4	1	4	20000	1	1	1	1	10 ACES	10	3	6		6	1	1	3	1	1	#NULL!	1	1	1	1	1		1	1	1	1	2	2	2	1	3	3	4	5	1	1	2	2	2	2
92	43	2	2	1	2	8	2	3	12000	1	2	1	3	6 ACRES	6	3	6		6	1	2	2	1	1	#NULL!	2	1	1	1	4		1	1	1	2	2	2	2	4	4	3	4	1	1	2	2	2	2	1
93	32	1	2	1	2	3	1	4	30000	2	1	1	1	10 ACRES	10	3	6		6	1	2	3	1	1	#NULL!	2	1	1	2	#NULL!		1	1	1	1	2	1	2	1	4	1	4	5	2	1	2	2	2	2
94	27	1	1	1	2	1	1	3	25000	2	2	1	1	5ACRES	5	2	4		3	1	1	3	1	1	#NULL!	1	1	1	1	4	2	2	1	2	2	2	2	2	4	6	2	3	1	2	2	2	2	2	2
95	30	2	1	1	2	5	1	4	35000	3	2	1	1	7ACRES	7	3	2		6	1	1	3	1	1	#NULL!	2	1	1	1	5	fetching water	1	1	1	1	2	1	2	1	5	3	1	6	2	2	2	2	2	2
96	35	1	1	1	2	4	1	3	15000	1	2	1	1	20 acres	20	5	6		6	1	1	2	1	1	#NULL!	1	1	1	1	5	fetching water	1	1	1	1	2	2	2	2	4	4	3	1	2	1	2	2	2	2
97	42	1	2	1	2	7	2	4	50000	4	2	1	2	25 acres	25	6	3		1	1	1	2	2	1	#NULL!	1	#NULL!	1	1	2		1	1	1	1	2	2	2	1	5	2	2	2	2	1	2	2	2	2
98	38	1	2	1	2	6	2	4	100000	8	1	1	3	30 accres	30	6	1		3	1	1	2	1	2	#NULL!	1	1	1	1	3		1	1	1	1	2	2	2	4	5	1	1	3	2	1	2	1	1	2
99	48	1	3	1	2	12	3	3	150000	8	1	1	3	25 acres	25	6	1		3	1	1	2	3	2	#NULL!	1	1	2	1	2		1	1	1	1	2	1	2	1	5	1	2	1	2	1	2	2	2	1
100	40	1	1	1	2	7	2	3	40000	3	2	1	2	17 acres	17	5	6		6	1	2	3	2	1	#NULL!	1	1	1	1	2		1	1	1	1	2	1	2	1	5	1	2	1	2	1	2	2	2	1
101	38	2	1	1	2	6	2	3	25000	2	2	1	1	20aces	20	5	6		6	1	2	2	1	1	#NULL!	1	1	1	2	#NULL!		1	1	1	1	2	1	2	1	4	1	4	1	2	2	2	2	2	2
102	32	1	1	1	1	2	1	4	50000	4	1	1	3	10 acres	10	3	3		3	1	2	3	2	2	#NULL!	1	1	1	1	3		1	1	1	1	2	2	2	4	4	3	4	2	2	1	2	1	1	2
103	52	1	2	1	2	8	2	2	30000	2	2	1	2	5 acres	5	2	2		1	1	2	3	1	1	#NULL!	1	1	1	1	1		1	1	2	1	2	1	2	1	5	3	4	1	1	1	2	2	2	1
104	39	1	2	1	2	5	1	4	30000	2	2	1	1	12 acres	12	4	6		6	1	2	3	1	2	#NULL!	1	1	1	1	4		1	1	1	1	1	1	2	1	4	1	4	1	2	2	2	2	2	2
105	48	1	2	1	2	8	2	3	45000	4	2	1	2	20 acres	20	5	6		1	1	1	3	3	1	#NULL!	1	1	1	1	1		1	1	1	1	2	2	2	1	4	2	3	2	2	1	2	2	1	1
106	60	2	2	1	2	12	3	1	15000	1	1	1	2	1 acre	1	2	6		6	1	1	3	1	1	#NULL!	2	2	1	1	1		1	1	1	1	2	2	2	4	5	2	4	6	2	2	2	2	2	2
107	45	1	1	1	2	8	2	3	20000	1	1	1	1	3 acres	3	2	5	water melon	6	1	2	2	1	2	#NULL!	#NULL!	2	1	1	3		1	1	1	1	2	2	2	4	4	3	3	4	2	2	2	2	2	2
108	35	1	2	1	2	4	1	3	30000	2	1	1	1	6 acres	6	3	6		6	1	1	2	1	2	#NULL!	1	1	1	2	#NULL!		1	1	2	1	2	2	2	4	1	1	4	4	2	2	2	2	1	2
109	48	1	1	1	2	5	1	4	45000	4	1	1	1	15acres	15	4	6		6	1	2	2	1	2	#NULL!	1	2	1	2	#NULL!		1	1	2	1	2	1	1	1	4	3	4	3	1	1	2	1	1	1
110	26	2	2	1	2	9	2	3	25000	2	2	1	1	3 acres	3	2	6		6	1	1	3	1	1	#NULL!	2	1	1	1	1		1	1	1	1	2	2	2	4	4	2	4	6	2	2	2	2	2	2
111	19	1	2	1	1	4	1	4	18000	1	1	1	1	1 1/2 acres	1.5	2	6		6	1	1	3	1	1	#NULL!	2	1	1	2	#NULL!		2	2	2	1	2	2	2	4	4	1	4	3	2	2	2	1	1	1
112	28	1	2	1	2	5	1	3	32000	3	1	1	1	2 1/2 acres	2.5	2	4		6	1	1	2	1	1	#NULL!	1	2	1	2	#NULL!		1	1	2	2	2	2	2	4	4	1	5	4	2	1	2	1	1	2
113	33	1	2	4	2	7	2	1	23000	2	2	1	1	3 acres	3	2	2		6	1	1	3	1	1	#NULL!	2	1	1	2	#NULL!		2	2	2	2	5	2	2	4	1	2	4	6	2	2	2	2	2	2
114	31	1	2	4	2	5	1	1	10000	1	2	1	1	1 acre	1	2	6		6	1	1	3	1	1	#NULL!	2	1	1	2	#NULL!		1	2	2	2	2	2	2	4	4	1	4	4	2	2	2	2	2	2
115	45	1	2	1	2	9	2	3	10000	1	2	1	3	41/2 acres	4.5	2	6		1	1	1	2	2	2	#NULL!	1	2	1	1	4		1	1	1	1	2	2	2	4	4	2	4	3	2	1	2	1	1	2
116	39	1	1	1	4	4	1	3	37500	3	2	1	1	4 acres	4	2	6		6	1	1	3	1	2	#NULL!	2	1	1	2	#NULL!		1	1	1	1	2	1	2	1	4	1	4	5	1	1	1	1	1	1
117	41	1	1	1	2	6	2	4	26000	2	1	1	1	3 acres	3	2	6		6	1	1	2	1	1	#NULL!	2	2	1	2	#NULL!		1	1	1	1	2	2	2	4	1	3	1	1	1	1	2	1	1	2
118	44	1	2	1	2	6	2	3	13000	1	2	1	1	1 1.2 acres	1.5	2	4		6	1	1	2	1	1	#NULL!	1	1	1	1	4		1	2	2	1	2	1	2	1	4	1	5	3	2	1	2	1	1	2
119	52	1	2	1	2	7	2	3	51000	5	2	1	3	10 ACRES	10	3	6		6	1	2	2	2	1	#NULL!	1	2	1	2	#NULL!		1	1	2	1	1	2	2	4	4	1	3	3	1	1	2	2	1	2
120	59	1	2	1	2	7	2	2	31000	3	2	1	2	not so sure	1	2	6		1	1	1	2	2	1	#NULL!	1	1	1	1	2		2	2	2	1	1	2	2	4	4	3	4	3	2	2	2	2	2	2
121	63	1	1	1	2	11	3	3	21000	2	1	1	3	3 acres	3	2	6		6	1	1	3	2	1	#NULL!	1	2	1	1	4		1	2	2	2	2	1	2	4	1	3	4	3	2	2	2	2	2	2
122	52	1	2	1	2	8	2	3	100000	8	2	1	2	12 acres	12	4	4		4	1	1	1	2	2	#NULL!	1	2	1	2	#NULL!		1	1	1	1	2	1	2	4	4	2	1	1	2	1	2	1	1	2
123	47	1	2	1	2	6	2	3	15000	1	1	1	1	2 acres	2	2	6		6	1	1	2	1	1	#NULL!	1	1	1	1	4		1	2	1	2	2	2	2	4	4	3	4	6	1	2	2	1	1	2
124	52	1	2	1	2	6	2	3	30000	2	2	1	2	1 1/2 ACRES	1.5	2	4		6	1	1	1	1	1	#NULL!	2	1	1	1	3		1	1	1	2	1	2	2	4	4	1	5	4	2	2	2	2	2	2
125	52	1	2	1	2	9	2	3	30000	2	2	1	2	6 acres	6	3	4		6	1	1	2	2	2	#NULL!	1	1	1	1	5	weeding	1	1	2	1	2	2	2	4	4	3	1	3	2	2	2	1	1	2
126	38	2	1	1	2	6	2	3	16000	1	2	1	1	2 acres	2	2	4		4	1	1	2	1	1	#NULL!	1	1	1	2	#NULL!		1	1	1	1	5	2	2	4	5	2	4	1	#NULL!	#NULL!	#NULL!	#NULL!	#NULL!	#NULL!
127	40	1	1	1	2	5	1	4	25000	2	2	1	1	2 1/2 acres	2.5	2	6		6	1	2	2	1	1	#NULL!	1	1	1	2	#NULL!		1	1	1	1	2	1	2	1	4	3	4	1	1	1	2	1	1	2
128	39	1	2	1	2	5	1	3	35000	3	2	1	1	4 acres	4	2	6		6	1	1	2	1	2	#NULL!	1	1	1	2	#NULL!		1	1	1	1	2	1	2	1	4	3	4	1	2	2	2	2	1	2
129	46	1	2	1	2	7	2	4	30000	2	2	1	2	3 1/2 acres	3.5	2	6		6	1	1	2	2	1	#NULL!	1	1	1	1	5	every available farmingactivity	1	2	2	1	2	2	2	4	3	2	4	4	#NULL!	2	2	1	1	2
130	18	1	2	1	1	5	1	3	15000	1	1	1	1	6 acres	6	3	6		6	1	1	2	1	1	#NULL!	1	1	1	1	3		1	1	1	1	2	2	2	4	1	3	4	6	2	2	2	1	1	1
131	16	1	2	1	1	5	1	3	15000	1	1	1	1	6 acres	6	3	6		6	1	1	2	1	1	#NULL!	2	1	1	1	5	farm cultivation	2	1	2	1	3	2	2	4	1	3	4	4	2	2	2	1	1	1
132	41	1	1	1	2	6	2	4	26000	2	1	1	1	3 acres	3	2	6		6	1	1	2	1	1	#NULL!	2	2	1	2	#NULL!		1	1	1	1	2	2	2	4	1	3	1	1	1	1	2	1	1	2
133	44	1	2	1	2	6	2	3	13000	1	2	1	1	1 1.2 acres	1.5	2	4		6	1	1	2	1	1	#NULL!	1	1	1	1	4		1	2	2	1	2	1	2	1	4	1	5	3	2	1	2	1	1	2
134	52	1	2	1	2	7	2	3	51000	5	2	1	3	10 ACRES	10	3	6		6	1	2	2	2	1	#NULL!	1	2	1	2	#NULL!		1	1	2	1	1	2	2	4	4	1	3	3	1	1	2	2	1	2
135	59	1	2	1	2	7	2	2	31000	3	2	1	2	not so sure	1	2	6		1	1	1	2	2	1	#NULL!	1	1	1	1	2		2	2	2	1	1	2	2	4	4	3	4	3	2	2	2	2	2	2
136	63	1	1	1	2	11	3	3	21000	2	1	1	3	3 acres	3	2	6		6	1	1	3	2	1	#NULL!	1	2	1	1	4		1	2	2	2	2	1	2	4	1	3	4	3	2	2	2	2	2	2
137	52	1	2	1	2	8	2	3	100000	8	2	1	2	12 acres	12	4	4		4	1	1	1	2	2	#NULL!	1	2	1	2	#NULL!		1	1	1	1	2	1	2	4	4	2	1	1	2	1	2	1	1	2
138	47	1	2	1	2	6	2	3	15000	1	1	1	1	2 acres	2	2	6		6	1	1	2	1	1	#NULL!	1	1	1	1	4		1	2	1	2	2	2	2	4	4	3	4	6	1	2	2	1	1	2
139	52	1	2	1	2	6	2	3	30000	2	2	1	2	1 1/2 ACRES	1.5	2	4		6	1	1	1	1	1	#NULL!	2	1	1	1	3		1	1	1	2	1	2	2	4	4	1	5	4	2	2	2	2	2	2
140	52	1	2	1	2	9	2	3	30000	2	2	1	2	6 acres	6	3	4		6	1	1	2	2	2	#NULL!	1	1	1	1	5	weeding	1	1	2	1	2	2	2	4	4	3	1	3	2	2	2	1	1	2
141	38	2	1	1	2	6	2	3	16000	1	2	1	1	2 acres	2	2	4		4	1	1	2	1	1	#NULL!	1	1	1	2	#NULL!		1	1	1	1	5	2	2	4	5	2	4	1	#NULL!	#NULL!	#NULL!	#NULL!	#NULL!	#NULL!
142	40	1	1	1	2	5	1	4	25000	2	2	1	1	2 1/2 acres	2.5	2	6		6	1	2	#NULL!	1	1	#NULL!	1	1	1	2	#NULL!		1	1	1	1	2	1	2	1	4	3	4	1	1	1	2	1	1	2
143	39	1	2	1	2	5	1	3	35000	3	2	1	1	4 acres	4	2	6		6	1	1	2	1	2	#NULL!	1	1	1	2	#NULL!		1	1	1	1	2	1	2	1	4	3	4	1	2	2	2	2	1	2
144	46	1	2	1	2	7	2	4	30000	2	2	1	2	3 1/2 acres	3.5	2	6		6	1	1	2	2	1	#NULL!	1	1	1	1	5	every available farmingactivity	1	2	2	1	2	2	2	4	3	2	4	4	#NULL!	2	2	1	1	2
145	18	1	2	1	1	5	1	3	15000	1	1	1	1	6 acres	6	3	6		6	1	1	2	1	1	#NULL!	1	1	1	1	3		1	1	1	1	2	2	2	4	1	3	4	6	2	2	2	1	1	1
146	16	1	2	1	1	5	1	3	15000	1	1	1	1	6 acres	6	3	6		6	1	1	2	1	1	#NULL!	2	1	1	1	5	farm cultivation	2	1	2	1	3	2	2	4	1	3	4	4	2	2	2	1	1	1
147	41	1	1	1	2	6	2	4	26000	2	1	1	1	3 acres	3	2	6		6	1	1	2	1	1	#NULL!	2	2	1	2	#NULL!		1	1	1	1	2	2	2	4	1	3	1	1	1	1	2	1	1	2
148	44	1	2	1	2	6	2	3	13000	1	2	1	1	1 1.2 acres	1.5	2	4		6	1	1	2	1	1	#NULL!	1	1	1	1	4		1	2	2	1	2	1	2	1	4	1	5	3	2	1	2	1	1	2
149	52	1	2	1	2	7	2	3	51000	5	2	1	3	10 ACRES	10	3	6		6	1	2	2	2	1	#NULL!	1	2	1	2	#NULL!		1	1	2	1	1	2	2	4	4	1	3	3	1	1	2	2	1	2
150	59	1	2	1	2	7	2	2	31000	3	2	1	2	not so sure	1	2	6		1	1	1	2	2	1	#NULL!	1	1	1	1	2		2	2	2	1	1	2	2	4	4	3	4	3	2	2	2	2	2	2
151	63	1	1	1	2	11	3	3	21000	2	1	1	3	3 acres	3	2	6		6	1	1	3	2	1	#NULL!	1	2	1	1	4		1	2	2	2	2	1	2	4	1	3	4	3	2	2	2	2	2	2
152	52	1	2	1	2	8	2	3	100000	8	2	1	2	12 acres	12	4	4		4	1	1	1	2	2	#NULL!	1	2	1	2	#NULL!		1	1	1	1	2	1	2	4	4	2	1	1	2	1	2	1	1	2
153	47	1	2	1	2	6	2	3	15000	1	1	1	1	2 acres	2	2	6		6	1	1	2	1	1	#NULL!	1	1	1	1	4		1	2	1	2	2	2	2	4	4	3	4	6	1	2	2	1	1	2
154	52	1	2	1	2	6	2	3	30000	2	2	1	2	1 1/2 ACRES	1.5	2	4		6	1	1	1	1	1	#NULL!	2	1	1	1	3		1	1	1	2	1	2	2	4	4	1	5	4	2	2	2	2	2	2
155	52	1	2	1	2	9	2	3	30000	2	2	1	2	6 acres	6	3	4		6	1	1	2	2	2	#NULL!	1	1	1	1	5	weeding	1	1	2	1	2	2	2	4	4	3	1	3	2	2	2	1	1	2
156	38	2	1	1	2	6	2	3	16000	1	2	1	1	2 acres	2	2	4		4	1	1	2	1	1	#NULL!	1	1	1	2	#NULL!		1	1	1	1	5	2	2	4	5	2	4	1	#NULL!	#NULL!	#NULL!	#NULL!	#NULL!	#NULL!
157	40	1	1	1	2	5	1	4	25000	2	2	1	1	2 1/2 acres	2.5	2	6		6	1	2	2	1	1	#NULL!	1	1	1	2	#NULL!		1	1	1	1	2	1	2	1	4	3	4	1	1	1	2	1	1	2
158	39	1	2	1	2	5	1	3	35000	3	2	1	1	4 acres	4	2	6		6	1	1	2	1	2	#NULL!	1	1	1	2	#NULL!		1	1	1	1	2	1	2	1	4	3	4	1	2	2	2	2	1	2
159	46	1	2	1	2	7	2	4	30000	2	2	1	2	3 1/2 acres	3.5	2	6		6	1	1	2	2	1	#NULL!	1	1	1	1	5	every available farmingactivity	1	2	2	1	2	2	2	4	3	2	4	4	#NULL!	2	2	1	1	2
160	18	1	2	1	1	5	1	3	15000	1	1	1	1	6 acres	6	3	6		6	1	1	2	1	1	#NULL!	1	1	1	1	3		1	1	1	1	2	2	2	4	1	3	4	6	2	2	2	1	1	1
161	16	1	2	1	1	5	1	3	15000	1	1	1	1	6 acres	6	3	6		6	1	1	2	1	1	#NULL!	2	1	1	1	5	farm cultivation	2	1	2	1	3	2	2	4	1	3	4	4	2	2	2	1	1	1
162	32	1	1	1	2	3	1	4	13000	1	1	1	1	1 acre	1	2	6		6	1	1	2	1	1	#NULL!	2	1	1	2	#NULL!		1	1	1	1	2	1	2	1	4	2	4	4	1	1	2	2	1	1
[truncated: 43 more columns]

## Sheet: Variable View
SNo	Numeric	3	0	Serial Number	None	None	8	Right	Scale	Input
q1	Numeric	8	2	Age as at last birthday	None	None	8	Right	Scale	Input
q2	Numeric	8	2	Sex	{1.00, Male}...	None	8	Right	Nominal	Input
q3	Numeric	8	2	Religion	{1.00, Christianity}...	None	8	Right	Nominal	Input
q4	Numeric	8	2	Ethnicity	{1.00, Yoruba}...	None	8	Right	Nominal	Input
q5	Numeric	8	2	Marital status	{1.00, single}...	None	8	Right	Nominal	Input
q6	Numeric	8	2	Houseold size	None	None	8	Right	Nominal	Input
House_size	Numeric	8	2	Houseold size	{1.00, 1-5}...	None	8	Right	Nominal	Input
q7	Numeric	8	2	Education Level	{1.00, No formal education}...	None	8	Right	Nominal	Input
q8	Numeric	8	2	How much do you make monthly	None	None	8	Right	Scale	Input
Monthly_earning	Numeric	8	2	How much do you make monthly	{1.00, 10,000.00-20,000.00}...	None	8	Right	Scale	Input
q9	Numeric	8	2	This project will require collection of your urine sample, areou willin toprovide	{1.00, yes}...	None	8	Right	Nominal	Input
q10	Numeric	8	2	There are series of question below which you need to provide answers to, are you wlling to participate?	{1.00, yes}...	None	8	Right	Nominal	Input
q11	Numeric	8	2	How long have you been farming	{1.00, 0 -14 years}...	None	8	Right	Nominal	Input
q12	String	60	0	Farm land size	None	None	8	Left	Nominal	Input
Acres_land	Numeric	8	2		None	None	8	Right	Scale	Input
Acres_range	Numeric	8	2		{1.00, <1}...	None	8	Right	Nominal	Input
q13	Numeric	8	2	Types of crops grown in the farm	{1.00, fruits}...	None	8	Right	Nominal	Input
q14	String	300	0	if others specify	None	None	8	Left	Nominal	Input
q15	Numeric	8	2	Farmingtasks	{1.00, Farming/cultivating}...	None	8	Right	Nominal	Input
q16	Numeric	8	2	Do you use pesticide for farming	{1.00, yes}...	None	8	Right	Nominal	Input
q17	Numeric	8	2	When was the last time you use pesticide	{1.00, more than 3 months}...	None	8	Right	Nominal	Input
q18	Numeric	8	2	At what interval do you apply pesticde	{1.00, weekly}...	None	8	Right	Nominal	Input
q19	Numeric	8	2	how long have you been using pesticide	{1.00, 0-14years}...	None	8	Right	Nominal	Input
q20	Numeric	8	2	what is the total pesticide litres applied anually	{1.00, less than 40 litres}...	None	8	Right	Nominal	Input
q21	Numeric	8	2	if solid specify	None	None	8	Right	Nominal	Input
q22	Numeric	8	2	Number of annual pesticide application	{1.00, greater than 8 times}...	None	8	Right	Nominal	Input
q23	Numeric	8	2	total hours in applyng pesticide annually	{1.00, 1-40 hours}...	None	8	Right	Nominal	Input
q24	Numeric	8	2	application equipment	{1.00, backpack sprayer}...	None	8	Right	Nominal	Input
q25	Numeric	8	2	Does your household participate (wife and children) in farm activities	{1.00, Yes}...	None	8	Right	Nominal	Input
q26	Numeric	8	2	if yes, which if the following activities do they participate in	{1.00, mixing of pesticide}...	None	8	Right	Nominal	Input
q27	String	300	0	if others specify	None	None	8	Left	Nominal	Input
q28	Numeric	8	2	Do you think that pesticides affect human health	{1.00, Yes}...	None	8	Right	Nominal	Input
q29	Numeric	8	2	Do you think that pesticides affect the environment	{1.00, Yes}...	None	8	Right	Nominal	Input
q30	Numeric	8	2	Do you think that pesticides are indispensable for high crop yiels	{1.00, Yes}...	None	8	Right	Nominal	Input
q31	Numeric	8	2	Do you read, understand and folllow pesticide labels	{1.00, Yes}...	None	8	Right	Nominal	Input
q32	Numeric	8	2	how do pesticides enter the human body	{1.00, dermal}...	None	8	Right	Nominal	Input
q33	Numeric	8	2	Do you know some pesticides are banned or restricted for use	{1.00, Yes}...	None	8	Right	Nominal	Input
q34	Numeric	8	2	do you know the pesticides that are banned or restricted for use	{1.00, Yes}...	None	8	Right	Nominal	Input
q35	Numeric	8	2	do you know the reasons for banning or restricting pesticides?	{1.00, highly toxic}...	None	8	Right	Nominal	Input
q36	Numeric	8	2	where do you store pesticides	{1.00, open shed just for pesticide}...	None	8	Right	Nominal	Input
q37	Numeric	8	2	what do you do with the unused leftover (mixed, dilutes) pesticides?	{1.00, dispose in the field}...	None	8	Right	Nominal	Input
q38	Numeric	8	2	what do you do with expired pesticides stocks?	{1.00, return to retailer}...	None	8	Right	Nominal	Input
q39	Numeric	8	2	what do you do with empty pesticide containers	{1.00, discard on farm}...	None	8	Right	Nominal	Input
q40	Numeric	8	2	Do you wear overalls during mixing and application?	{1.00, Yes}...	None	8	Right	Nominal	Input
q41	Numeric	8	2	Do you wear protective boots durng application?	{1.00, Yes}...	None	8	Right	Nominal	Input
q42	Numeric	8	2	Do you wear glasses and goggles during mixing andapplication?	{1.00, Yes}...	None	8	Right	Nominal	Input
q43	Numeric	8	2	Do you wear gloves during mixing andapplication?	{1.00, Yes}...	None	8	Right	Nominal	Input
q44	Numeric	8	2	Do you wear nose mask during mixing andapplication?	{1.00, Yes}...	None	8	Right	Nominal	Input
q45	Numeric	8	2	Do you wear hat/head cover during mixing andapplication?	{1.00, Yes}...	None	8	Right	Nominal	Input
q46	Numeric	8	2	Do you eat while mixing or spraying?	{1.00, Yes}...	None	8	Right	Nominal	Input
q47	Numeric	8	2	Do you drink while mixing or spraying?	{1.00, Yes}...	None	8	Right	Nominal	Input
q48	Numeric	8	2	Do you smoke while mixing or spraying?	{1.00, Yes}...	None	8	Right	Nominal	Input
q49	Numeric	8	2	do you spray with the direction of wind?	{1.00, Yes}...	None	8	Right	Nominal	Input
q50	Numeric	8	2	do you take your bath immediately after mixing or spraying?	{1.00, Yes}...	None	8	Right	Nominal	Input
q51	Numeric	8	2	do you wash spraying cloth separately from others	{1.00, Yes}...	None	8	Right	Nominal	Input
q52	Numeric	8	2	have you ever spill of pesticides during mixing process?	{1.00, Yes}...	None	8	Right	Nominal	Input
q53	Numeric	8	2	have you ever spill of pesticides during application on farm?	{1.00, Yes}...	None	8	Right	Nominal	Input
q54	Numeric	8	2	have you had any skin contact wih pesticide?	{1.00, Yes}...	None	8	Right	Nominal	Input
q55	Numeric	8	2	do children assist in mixing, loading and application	{1.00, Yes}...	None	8	Right	Nominal	Input
q56	Numeric	8	2	were the children adequately protected?	{1.00, Yes}...	None	8	Right	Nominal	Input
q57	Numeric	8	2	do you waer farm cloth contaminated with pesticides home?	{1.00, Yes}...	None	8	Right	Nominal	Input
Headache	Numeric	8	2	headeache	{.00, no}...	None	8	Right	Nominal	Input
dizziness	Numeric	8	2	dizziness	{.00, no}...	None	8	Right	Nominal	Input
skin_irrt	Numeric	8	2	skin irritation	{.00, no}...	None	8	Right	Nominal	Input
Nausea	Numeric	8	2	Nausea	{.00, no}...	None	8	Right	Nominal	Input
itcy_eye	Numeric	8	2	itcy eye	{.00, no}...	None	8	Right	Nominal	Input
Cough	Numeric	8	2	coughing	{.00, no}...	None	8	Right	Nominal	Input
Breath_short	Numeric	8	2	shortiness of breath	{.00, no}...	None	8	Right	Nominal	Input
Exc_sweating	Numeric	8	2	excessing sweating	{.00, no}...	None	8	Right	Nominal	Input
fatgue	Numeric	8	2	fatgue	{.00, no}...	None	8	Right	Nominal	Input
stomach_ache	Numeric	8	2	stomach ache	{.00, no}...	None	8	Right	Nominal	Input
poor_vision	Numeric	8	2	poor vision	{.00, no}...	None	8	Right	Nominal	Input
Health_impair	Numeric	8	2	Health impairment	{.00, no}...	None	8	Right	Nominal	Input
symptoms	Numeric	8	2	symptoms	{1.00, affected by pesticides}...	None	8	Right	Nominal	Input
q59	Numeric	8	2	Do you have any previous ailment which may not be associated with the use of pesticide?	{1.00, Yes}...	None	8	Right	Nominal	Input
q61	Numeric	8	2	was there any acute pesticides intoxication symptoms in the last 3 months?	{1.00, Yes}...	None	8	Right	Nominal	Input
q28i	Numeric	8	2		None	None	10	Right	Nominal	Input
q29ii	Numeric	8	2		None	None	10	Right	Nominal	Input
q30iii	Numeric	8	2		None	None	10	Right	Nominal	Input
q31iv	Numeric	8	2		None	None	10	Right	Nominal	Input
q32v	Numeric	8	2		None	None	10	Right	Nominal	Input
q33vi	Numeric	8	2		None	None	10	Right	Nominal	Input
q34vii	Numeric	8	2		None	None	10	Right	Nominal	Input
q35viii	Numeric	8	2		None	None	10	Right	Nominal	Input
knsc	Numeric	8	2		None	None	10	Right	Nominal	Input
KnCat	Numeric	1	0	Respondents knowledhe category	{1, Poor knowledge}...	None	8	Right	Nominal	Input
PracCat	Numeric	1	0	Practices category	{1, Good practices}...	None	8	Right	Nominal	Input
q13rec	Numeric	1	0	Types of crops grown in the farm	{1, fruits}...	None	10	Right	Nominal	Input
q5rec	Numeric	1	0	Marita status categy	{1, single}...	None	10	Right	Nominal	Input
q1rec	Numeric	1	0	Age category	{1, <=20years}...	None	10	Right	Nominal	Input
LandCat	Numeric	8	2	Farm land size 1	{1.00, <= 10 acres}...	None	10	Right	Nominal	Input
LandCateg	Numeric	8	2	Farm land size 2	{1.00, <= 5 acres}...	None	11	Right	Nominal	Input
